# Supplementary material for: A selective LIS1 requirement for mitotic spindle assembly discriminates distinct T-cell division mechanisms within the T-cell lineage
Source: eLife. 2022 Dec 15;11:e80277. doi: 10.7554/eLife.80277 (PMC9797186; doi:10.7554/eLife.80277)
Supplement: Figure 3—figure supplement 2—source data 1. [file elife-80277-fig3-figsupp2-data1.zip]

Archive with 7 entries (6 files):
- Figure 3 _ Figure supplement 2 source data 1.xlsx
- __MACOSX/
- __MACOSX/._Figure 3 _ Figure supplement 2 source data 1.xlsx
- Figure 3 - Figure Supplement 2A LIS1 analysis (original file).scn
- __MACOSX/._Figure 3 - Figure Supplement 2A LIS1 analysis (original file).scn
- Figure 3 - Figure Supplement 2A - GAPDH analysis (original file).scn
- __MACOSX/._Figure 3 - Figure Supplement 2A - GAPDH analysis (original file).scn
