# Supplementary material for: A selective LIS1 requirement for mitotic spindle assembly discriminates distinct T-cell division mechanisms within the T-cell lineage
Source: eLife. 2022 Dec 15;11:e80277. doi: 10.7554/eLife.80277 (PMC9797186; doi:10.7554/eLife.80277)
Supplement: Figure 3—figure supplement 2—source data 1. [file elife-80277-fig3-figsupp2-data1.zip › Figure 3 _ Figure supplement 2 source data 1.xlsx]

## Sheet: Figure 3 S1A
	Proliferation (%)
	Total		Division 1		Division 2		Division 3
Mouse #	Lis1flox/+	Lis1flox/+ CD4Cre	Lis1flox/flox	Lis1flox/+ CD4Cre	Lis1flox/+	Lis1flox/+ CD4Cre	Lis1flox/flox	Lis1flox/+ CD4Cre
1	84.5	83.9	14.2	10.8	39.7	38.5	37.8	41.1
2	76	77.6	9.63	13.2	36.6	35.5	45.1	38.3
3	74.5	81	10.9	28.3	44.3	51.2	38.4	12.2
4	76.7	80.9	9.32	24.9	38.2	52.8	45.9	14.1
5	87.6	69.5	30	39.7	54.4	40.6	9.91	4.22
6	81		35.6		48.4		6.21
7	86.1		36.4		49.7		6.62
8	81.5		35.1		49.4		7

## Sheet: Figure 3 S1C
	CD45.1+/CD4+ (%)		CD45.1+ (numbers x10exp6)
Mouse #	Lis1flox/flox	Lis1flox/flox CD4Cre	Lis1flox/flox	Lis1flox/flox CD4Cre
1	0.58	0.21	0.0676529	0.0284366
2	1.17	0.24	0.190855	0.0365514
3	1.67	0.2	0.246648	0.0348512
4	0.39	0.17	0.0459016	0.0192416
5	1.01	0.1	0.193524	0.0109747
