# Supplementary material for: A selective LIS1 requirement for mitotic spindle assembly discriminates distinct T-cell division mechanisms within the T-cell lineage
Source: eLife. 2022 Dec 15;11:e80277. doi: 10.7554/eLife.80277 (PMC9797186; doi:10.7554/eLife.80277)
Supplement: Figure 5—source data 1. [file elife-80277-fig5-data1.zip]

Archive with 15 entries (14 files):
- Figure 5B - GAPDH analysis in CD8+ T cells (original file).scn
- __MACOSX/
- __MACOSX/._Figure 5B - GAPDH analysis in CD8+ T cells (original file).scn
- Figure 5D - Rac1 analysis in thymocytes (original file).scn
- __MACOSX/._Figure 5D - Rac1 analysis in thymocytes (original file).scn
- Figure 5B - Rac1 analysis in CD4+ T cells (orginal file).scn
- __MACOSX/._Figure 5B - Rac1 analysis in CD4+ T cells (orginal file).scn
- Figure 5 source data 1.xlsx
- __MACOSX/._Figure 5 source data 1.xlsx
- Figure 5B - p53 analysis in CD8+ T cells (orignial file).scn
- __MACOSX/._Figure 5B - p53 analysis in CD8+ T cells (orignial file).scn
- Figure 5D - p53 analysis in thymocyte (original file).scn
- __MACOSX/._Figure 5D - p53 analysis in thymocyte (original file).scn
- Figure 5B - p53 analysis in CD4+ T cells (original file).scn
- __MACOSX/._Figure 5B - p53 analysis in CD4+ T cells (original file).scn
