# Supplementary material for: A selective LIS1 requirement for mitotic spindle assembly discriminates distinct T-cell division mechanisms within the T-cell lineage
Source: eLife. 2022 Dec 15;11:e80277. doi: 10.7554/eLife.80277 (PMC9797186; doi:10.7554/eLife.80277)
Supplement: Figure 5—source data 1. [file elife-80277-fig5-data1.zip › Figure 5 source data 1.xlsx]

## Sheet: Figure 5A
	Annexin-5+ (%)
	CTVhi		CTVlo
Mouse #	Lis1flox/flox	Lis1flox/flox CD4Cre	Lis1flox/flox	Lis1flox/flox CD4Cre
1	1.33	1.33	4.71	16.5
2	1.09	1.72	5.11	16
3	2.43	2.56	5.96	15.4

## Sheet: Figure 5B
	CD4+ T cells: anti-CD3 + anti-CD28 stimulation
												CD8+ T cells: anti-CD3 + anti-CD28 stimulation

## Sheet: Figure 5C
	Annexin-5+ (%)
	CTVhi		CTVlo
Mouse #	Lis1flox/flox	Lis1flox/flox CD4Cre	Lis1flox/flox	Lis1flox/flox CD4Cre
1	3.31	3.31	3.31	6.03
2	1.51	2.05	2.34	13.6
3	2.01	2.65	5.56	18.4
4	1.51	5.24	7.67	20

## Sheet: Figure 5D
		DN (CD4-CD8-)thymocytes
